# Supplementary material for: Multiple invasions and predation: The impact of the crayfish Cherax quadricarinatus on invasive and native snails
Source: Ecol Evol. 2024 Apr 1;14(4):e11191. doi: 10.1002/ece3.11191 (PMC10985378; doi:10.1002/ece3.11191)
Supplement: Supplementary file 2 — Data S2. [file ECE3-14-e11191-s002.xlsx]

## Sheet: ReadMe
List of sheets
3. Crayfish biometry	Measurements taken on crayfish (Cherax quadricarinatus) individuals for morphometric analysis (1. Morphometry in results section)
3. Mollusks biometry	Measurements taken on mollusks (Tarebia granifera, Melanoides tuberculata and Neritina punctulata) for morphometric analysis (1. Morphometry in results section)
4.1 Predation Efficiency	Results of the crayfish predation experiments (2. Crayfish predation and snail survival in results section)
4.3 Prey Behavioral responses	Results of the prey behavioral response (3. Prey behavioral response in results section)
3. Crayfish biometry		All measurement were taken to the nearest millimeter, using a calliper and weight was measured to the nearest gram
Total Length (TL)
Carapace Length (CL)
Main Claw Length (MC)
Main Claw Width (CW)
Abdomen width (Abd)
Weight
Sex
3. Mollusks biometry		All measurement were taken to the nearest millimeter, using a calliper and weight was measured to the nearest gram
Species
Shell Length (SL)
Shell width (SW)
Aperture width (AW)
Aperture Length (AL)
4.1 Predation Efficiency
Crayfish sex	Crayfish sex (female or male)
Crayfish size	Crayfish size, measured before experiments
Prey species	Prey species (Tarebia granifera, Melanoides tuberculata or Neritina punctulata)
Survival proportion	Proportion of survivors of the considered species
Aquarium	Identification of the aquarium, as one crayfish was confronted to each of the three species, in a same aquarium (mainly SexSize concatenation)
Total	Total number of snails of the considered species introduced in the aquarium
Survivors	Number of snails surviving, at the end of the experiments
4.3 Prey Behavioral responses
Species	Prey species (Tarebia granifera, Melanoides tuberculata or Neritina punctulata)
Stress	Type of stress condition (Control/No stress ; Chemical ; Physical ; Dead conspecifics)
Time (in min)	Time of exposure since the beginning of the experiment. Noted that snail position was recorded each 15 minutes.
Wall	Number of snails climbing the wall at the given time
Buried/Ground	Number of snails burying in the ground at the given time
Prop.Wall	Proportion of snails climbing the wall at the given time

## Sheet: 3. Crayfish biometry
Total Length (TL)	Carapace Length (CL)	Main Claw Length (MC)	Main Claw Width (CW)	Abdomen width (Abd)	Weight	Sex
51	25	14	4	10	4	Female
52	27	13	3	10	4	Female
65	35	21	5	17	10	Female
72	35	23	6	14	9	Female
73	36	20	4	12	9	Female
77	37	24	7	15	12	Female
77	33	19	4	14	12	Female
78	39	23	6	15	12	Female
78	35	23	6	14	12	Female
78	36	22	6	13	12	Female
78	31	23	6	14	11	Female
80	36	25	6	14	12	Female
81	39	25	7	15	13	Female
82	42	25	7	15	13	Female
82	40	21	7	15	12	Female
83	37	24	7	16	15	Female
84	39	23	7	17	14	Female
84	40	29	6	16	14	Female
85	41	27	7	17	15	Female
87	43	25	7	17	17	Female
87	41	24	6	17	14	Female
87	35	22	5	14	10	Female
89	42	65	6	17	14	Female
90	41	28	8	18	18	Female
90	45	27	6	16	17	Female
90	42	23	7	16	18	Female
91	40	27	8	17	16	Female
92	44	26	7	18	19	Female
92	43	29	8	17	17	Female
93	44	39	9	19	18	Female
93	45	26	7	16	16	Female
94	45	26	8	19	19	Female
94	44	28	9	18	20	Female
94	44	27	9	18	19	Female
94	46	31	4	17	19	Female
95	46	29	7	18	16	Female
95	46	27	7	18	20	Female
95	45	29	8	17	18	Female
95	45	31	8	17	18	Female
95	42	25	8	17	17	Female
96	45	30	7	18	20	Female
97	48	27	8	18	21	Female
97	45	27	8	19	21	Female
97	45	27	6	18	21	Female
98	49	32	9	23	23	Female
98	46	22	7	19	21	Female
98	46	27	9	18	19	Female
98	45	27	7	17	20	Female
98	38	31	8	17	27	Female
98	45	28	7	15	22	Female
99	46	29	8	17	22	Female
99	43	28	8	17	21	Female
99	43	32	9	17	20	Female
100	47	29	8	18	21	Female
101	46	32	8	19	22	Female
101	43	32	10	19	26	Female
104	44	29	7	17	18	Female
105	47	29	8	19	25	Female
105	45	31	8	19	29	Female
109	47	32	9	20	28	Female
110	55	30	9	21	28	Female
110	46	32	8	17	21	Female
113	52	34	10	22	37	Female
119	52	31	7	20	29	Female
124	56	34	10	22	93	Female
131	61	33	8	23	50	Female
132	63	40	11	27	55	Female
135	64	33	7	27	56	Female
136	64	34	7	25	54	Female
137	60	32	8	24	49	Female
85	41	26	7	16	15	Male
87	42	24	8	17	16	Male
93	46	32	11	19	21	Male
93	44	28	9	17	18	Male
94	44	29	8	18	19	Male
94	44	29	9	17	18	Male
95	46	30	10	18	21	Male
95	47	29	9	17	20	Male
95	45	31	8	17	18	Male
96	56	30	9	18	19	Male
96	45	30	9	19	22	Male
97	45	29	10	19	20	Male
98	45	29	9	18	22	Male
100	51	35	13	20	21	Male
100	50	35	13	20	27	Male
101	50	30	11	19	25	Male
102	50	34	10	19	24	Male
102	49	32	11	19	25	Male
103	47	35	10	19	23	Male
104	48	31	11	20	24	Male
104	48	35	11	19	27	Male
105	51	36	11	20	28	Male
105	50	34	12	20	29	Male
105	50	32	12	20	43	Male
105	30	34	13	20	30	Male
112	54	34	11	23	36	Male
112	54	45	14	22	37	Male
112	50	36	13	23	33	Male
112	54	35	10	21	27	Male
114	54	36	12	22	39	Male
115	54	36	13	39	23	Male
115	56	38	12	22	40	Male
115	54	35	12	22	40	Male
115	55	36	12	21	38	Male
119	56	44	14	23	49	Male
120	57	46	15	25	49	Male
126	64	43	14	24	55	Male
126	60	42	15	24	52	Male
128	54	43	14	26	49	Male
128	59	42	14	24	52	Male
129	64	59	19	24	70	Male
129	62	42	19	24	54	Male
129	62	47	16	18	54	Male
130	60	45	15	25	50	Male
130	60	46	15	24	54	Male
131	64	57	19	27	70	Male
131	61	47	18	26	60	Male
133	65	52	8	25	63	Male
133	64	53	19	24	61	Male
133	61	50	15	25	56	Male
138	69	49	16	26	63	Male
140	61	62	18	25	70	Male
141	66	53	18	26	81	Male
147	70	63	23	29	90	Male
149	70	57	20	28	81	Male
149	67	54	19	27	84	Male
150	75	65	24	30	108	Male
153	70	59	20	29	84	Male
158	79	74	24	32	109	Male
172	86	82	26	36	164	Male
174	85	84	27	33	166	Male
176	80	64	24	33	142	Male
185	89	71	19	39	158	Male
189	89	73	20	37	166	Male
194	89	69	23	35	188	Male
210	110	110	34	24	187	Male

## Sheet: 3. Mollusks biometry
Species	Shell Length (SL)	Shell width (SW)	Aperture width (AW)	Aperture Length (AL)
Melanoides tuberculata	14	4	3	4
Melanoides tuberculata	15	5	3	5
Melanoides tuberculata	14	4	3	5
Melanoides tuberculata	9	3	2	3
Melanoides tuberculata	14	4	3	4
Melanoides tuberculata	14	5	2	4
Melanoides tuberculata	12	4	2	4
Melanoides tuberculata	15	5	3	5
Melanoides tuberculata	17	6	4	6
Melanoides tuberculata	13	3	2	4
Melanoides tuberculata	14	5	2	4
Melanoides tuberculata	16	5	3	5
Melanoides tuberculata	16	4	3	6
Melanoides tuberculata	14	4	2	5
Melanoides tuberculata	14	4	2	5
Melanoides tuberculata	15	5	3	5
Melanoides tuberculata	17	5	3	6
Melanoides tuberculata	16	6	6	6
Melanoides tuberculata	15	5	3	5
Melanoides tuberculata	12	4	2	4
Melanoides tuberculata	18	6	3	6
Melanoides tuberculata	19	6	4	6
Melanoides tuberculata	16	6	4	6
Melanoides tuberculata	19	6	4	7
Melanoides tuberculata	21	7	4	7
Melanoides tuberculata	18	5	3	6
Melanoides tuberculata	12	4	2	3
Melanoides tuberculata	13	4	2	3
Melanoides tuberculata	17	6	3	6
Melanoides tuberculata	16	5	3	6
Melanoides tuberculata	14	4	2	4
Melanoides tuberculata	15	4	2	4
Melanoides tuberculata	12	4	2	4
Melanoides tuberculata	18	5	3	6
Melanoides tuberculata	14	4	2	5
Melanoides tuberculata	15	4	3	5
Melanoides tuberculata	14	3	2	3
Melanoides tuberculata	13	4	2	4
Melanoides tuberculata	16	5	3	5
Melanoides tuberculata	18	5	3	6
Melanoides tuberculata	18	4	3	5
Melanoides tuberculata	15	4	3	6
Melanoides tuberculata	16	6	3	6
Melanoides tuberculata	16	6	3	6
Melanoides tuberculata	18	5	3	5
Melanoides tuberculata	12	4	2	4
Melanoides tuberculata	16	5	3	6
Melanoides tuberculata	17	6	4	6
Melanoides tuberculata	14	4	4	5
Melanoides tuberculata	19	6	3	7
Melanoides tuberculata	17	6	4	6
Melanoides tuberculata	17	5	3	6
Melanoides tuberculata	13	4	3	5
Melanoides tuberculata	14	4	3	5
Melanoides tuberculata	13	3	2	3
Melanoides tuberculata	14	4	3	4
Melanoides tuberculata	15	5	3	5
Melanoides tuberculata	18	6	3	6
Melanoides tuberculata	17	5	3	5
Melanoides tuberculata	15	5	3	5
Melanoides tuberculata	15	5	3	5
Melanoides tuberculata	17	5	3	6
Melanoides tuberculata	14	5	3	6
Melanoides tuberculata	16	5	3	5
Melanoides tuberculata	14	6	3	5
Melanoides tuberculata	15	5	3	5
Melanoides tuberculata	13	5	3	5
Melanoides tuberculata	16	5	3	6
Melanoides tuberculata	15	5	3	6
Melanoides tuberculata	15	4	2	5
Melanoides tuberculata	15	6	3	6
Melanoides tuberculata	13	4	3	6
Melanoides tuberculata	18	6	4	7
Melanoides tuberculata	7	2	1	2
Melanoides tuberculata	8	2	2	2
Melanoides tuberculata	19	6	3	6
Melanoides tuberculata	10	3	2	4
Melanoides tuberculata	16	4	3	5
Melanoides tuberculata	9	2	2	3
Melanoides tuberculata	20	6	4	8
Melanoides tuberculata	17	11	4	7
Melanoides tuberculata	14	4	2	4
Melanoides tuberculata	15	5	3	5
Melanoides tuberculata	15	5	3	5
Melanoides tuberculata	15	4	4	6
Melanoides tuberculata	19	7	4	8
Melanoides tuberculata	17	5	3	6
Melanoides tuberculata	18	4	2	4
Melanoides tuberculata	11	4	2	4
Melanoides tuberculata	16	4	2	4
Melanoides tuberculata	10	4	1.5	3
Melanoides tuberculata	17	6	3	6
Melanoides tuberculata	17	4	3	5
Melanoides tuberculata	16	5	3	5
Melanoides tuberculata	17	6	3	6
Melanoides tuberculata	16	6	3	6
Melanoides tuberculata	16	5	3	6
Melanoides tuberculata	16	5	3	5
Melanoides tuberculata	14	4	2.5	4
Melanoides tuberculata	11	3	3	4
Melanoides tuberculata	16	5	5	3
Melanoides tuberculata	15	4	5	3
Melanoides tuberculata	15	4	5	3
Melanoides tuberculata	9	3	3	2
Melanoides tuberculata	16	5	5	3
Melanoides tuberculata	9	3	3	2
Melanoides tuberculata	12	3	3	2
Melanoides tuberculata	9	3	2	2
Melanoides tuberculata	14	4	5	3
Melanoides tuberculata	11	3	3	2
Melanoides tuberculata	5	2	2	1
Melanoides tuberculata	11	4	4	3
Melanoides tuberculata	14	4	4	3
Melanoides tuberculata	13	4	4	2
Melanoides tuberculata	11	3	3	3
Melanoides tuberculata	15	5	5	3
Melanoides tuberculata	12	3	3	2
Melanoides tuberculata	15	5	5	3
Melanoides tuberculata	14	5	5	3
Melanoides tuberculata	16	5	5	4
Melanoides tuberculata	16	5	5	4
Melanoides tuberculata	8	3	3	2
Melanoides tuberculata	14	5	4	3
Melanoides tuberculata	14	5	5	4
Melanoides tuberculata	14	5	4	3
Melanoides tuberculata	13	4	4	3
Melanoides tuberculata	12	4	4	3
Melanoides tuberculata	7	3	3	2
Melanoides tuberculata	17	6	6	3
Melanoides tuberculata	14	5	5	3
Melanoides tuberculata	10	3	3	2
Melanoides tuberculata	7	3	3	2
Melanoides tuberculata	14	4	4	4
Melanoides tuberculata	12	4	4	3
Melanoides tuberculata	9	3	3	2
Melanoides tuberculata	15	2.7	6	4
Melanoides tuberculata	16	5	6	4
Melanoides tuberculata	14	5	5	4
Melanoides tuberculata	12	4	4	3
Melanoides tuberculata	17	5	6	4
Melanoides tuberculata	16	5	5	4
Melanoides tuberculata	8	3	3	2
Melanoides tuberculata	10	4	5	3
Melanoides tuberculata	8	3	3	2
Melanoides tuberculata	9	3	3	2
Melanoides tuberculata	10	3	3	2
Melanoides tuberculata	7	2	2	2
Melanoides tuberculata	19	6	5	4
Melanoides tuberculata	14	4	4	3
Melanoides tuberculata	14	5	5	4
Melanoides tuberculata	14	5	6	4
Melanoides tuberculata	9	2	2	2
Melanoides tuberculata	14	4	4	3
Melanoides tuberculata	14	4	5	3
Melanoides tuberculata	16	5	5	4
Melanoides tuberculata	17	6	6	4
Melanoides tuberculata	14	5	5	3
Melanoides tuberculata	19	6	6	4
Melanoides tuberculata	13	5	5	3
Melanoides tuberculata	13	4	4	3
Melanoides tuberculata	18	7	4	6
Melanoides tuberculata	19	7	4	7
Melanoides tuberculata	17	7	4	7
Melanoides tuberculata	20	8	5	9
Melanoides tuberculata	21	7	4	8
Melanoides tuberculata	18	6	4	7
Melanoides tuberculata	18	6	4	7
Melanoides tuberculata	19	8	4	8
Melanoides tuberculata	19	11	4	7
Melanoides tuberculata	15	5	4	5
Melanoides tuberculata	16	5	3	5
Melanoides tuberculata	13	3	2	4
Melanoides tuberculata	17	5	3	5
Melanoides tuberculata	13	3	2	4
Melanoides tuberculata	14	5	2	5
Melanoides tuberculata	10	2	2	3
Melanoides tuberculata	11	3	2	4
Melanoides tuberculata	16	5	3	5
Melanoides tuberculata	15	4	2	4
Melanoides tuberculata	12	4	2	4
Melanoides tuberculata	10	2	2	3
Melanoides tuberculata	11	3	2	4
Melanoides tuberculata	15	5	2	5
Melanoides tuberculata	12	4	2	4
Melanoides tuberculata	11	3	2	4
Melanoides tuberculata	12	4	2	4
Melanoides tuberculata	13	4	2	4
Melanoides tuberculata	13	4	3	4
Melanoides tuberculata	15	4	3	6
Melanoides tuberculata	17	5	3	6
Melanoides tuberculata	12	4	2	4
Melanoides tuberculata	13	4	2	4
Melanoides tuberculata	11	3	2	4
Melanoides tuberculata	10	3	2	3
Melanoides tuberculata	16	4	3.5	6
Melanoides tuberculata	14	4	3	5
Melanoides tuberculata	12	4	2	3
Melanoides tuberculata	12	3	2	4
Melanoides tuberculata	8	2	1	2
Melanoides tuberculata	11	4	2	4
Melanoides tuberculata	12	4	2	4
Melanoides tuberculata	14	4	3	5
Melanoides tuberculata	14	4	3	4
Melanoides tuberculata	11	4	2	4
Melanoides tuberculata	15	3	3	5
Melanoides tuberculata	14	3	3	4
Melanoides tuberculata	14	4	2	4
Melanoides tuberculata	18	5	4	7
Melanoides tuberculata	11	3	2	4
Melanoides tuberculata	12	3	2	4
Melanoides tuberculata	11	4	2	4
Melanoides tuberculata	13	3	2	3
Melanoides tuberculata	13	4	2	4
Melanoides tuberculata	7	2	1	2
Melanoides tuberculata	10	3	2	3
Melanoides tuberculata	12	3	2	4
Melanoides tuberculata	13	3	2	4
Melanoides tuberculata	9	2	1	2
Melanoides tuberculata	9	2	1	2
Melanoides tuberculata	14	4	3	4
Melanoides tuberculata	9	2	1	3
Melanoides tuberculata	13	3	2	4
Melanoides tuberculata	11	3	2	4
Melanoides tuberculata	15	5	3	5
Melanoides tuberculata	12	3	2	3
Melanoides tuberculata	11	3	2	4
Melanoides tuberculata	14	4	2	4
Melanoides tuberculata	13	4	2	3
Melanoides tuberculata	7	2	1	2
Melanoides tuberculata	8	3	2	3
Melanoides tuberculata	11	3	2	3
Melanoides tuberculata	11	3	2	3
Melanoides tuberculata	13	4	3	4
Melanoides tuberculata	11	3	3	4
Melanoides tuberculata	15	4	2	4
Melanoides tuberculata	11	3	2	3
Melanoides tuberculata	11	3	2	3
Melanoides tuberculata	12	3	2	3
Melanoides tuberculata	7	3	2	3
Melanoides tuberculata	11	3	2	4
Melanoides tuberculata	11	3	2	3
Melanoides tuberculata	9	3	2	3
Melanoides tuberculata	11	3	3	4
Melanoides tuberculata	9	2	1.5	2.5
Melanoides tuberculata	11	3	2	3
Melanoides tuberculata	10	3	2	3
Melanoides tuberculata	10	3	2	3
Melanoides tuberculata	13	4	2	3
Melanoides tuberculata	9	3	2	3
Melanoides tuberculata	12	3	3	4
Neritina punctulata	10	8	7	4
Neritina punctulata	6	3	4	3
Neritina punctulata	8	6	6	4
Neritina punctulata	7	5	4	4
Neritina punctulata	9	6	7	5
Neritina punctulata	9	6	5	4
Neritina punctulata	9	7	6	4
Neritina punctulata	6	4	4	3
Neritina punctulata	7	7	5	3
Neritina punctulata	8	5	5	4
Neritina punctulata	8	5	5	4
Neritina punctulata	6	4	4	3
Neritina punctulata	6	5	4	4
Neritina punctulata	4	3	3	2
Neritina punctulata	6	4	4	3
Neritina punctulata	7	5	5	3
Neritina punctulata	7	5	5	3
Neritina punctulata	9	7	6	4
Neritina punctulata	8	6	6	4
Neritina punctulata	7	6	5	3
Neritina punctulata	9	6	5	3
Neritina punctulata	7	5	5	3
Neritina punctulata	4	3	3	2
Neritina punctulata	9	6	6	5
Neritina punctulata	7	5	5	4
Neritina punctulata	8	6	6	3
Neritina punctulata	7	5	4	3
Neritina punctulata	6	4	4	2
Neritina punctulata	4	3	2	2
Neritina punctulata	7	5	4	3
Neritina punctulata	9	6	5	3
Neritina punctulata	5	4	3	2
Neritina punctulata	12	9	8	6
Neritina punctulata	11	7	8	5
Neritina punctulata	4	3	3	2
Neritina punctulata	8	6	6	4
Neritina punctulata	10	8	8	5
Neritina punctulata	8	6	5	3
Neritina punctulata	7	5	5	4
Neritina punctulata	9	6	5	3
Neritina punctulata	8	5	5	3
Neritina punctulata	9	6	6	4
Neritina punctulata	10	8	8	5
Neritina punctulata	6	4	4	3
Neritina punctulata	12	7	7	5
Neritina punctulata	7	5	5	3
Neritina punctulata	7	6	5	4
Neritina punctulata	5	4	4	2
Neritina punctulata	8	6	6	3
Neritina punctulata	9	7	6	4
Neritina punctulata	8	6	6	3
Neritina punctulata	9	6	7	4
Neritina punctulata	11	8	8	5
Neritina punctulata	12	8	8	4
Neritina punctulata	8	6	6	3
Neritina punctulata	8	8	8	3
Neritina punctulata	9	7	6	5
Neritina punctulata	8	7	5	4
Neritina punctulata	8	6	5	3
Neritina punctulata	5	4	4	2
Neritina punctulata	10	7	7	5
Neritina punctulata	3	2	2	1
Neritina punctulata	7	5	4	3
Neritina punctulata	7	5	5	4
Neritina punctulata	10	8	7	4
Neritina punctulata	11	7	7	4
Neritina punctulata	9	6	6	4
Neritina punctulata	8	7	5	3
Neritina punctulata	6	4	4	2
Neritina punctulata	7	6	6	4
Neritina punctulata	6	5	4	3
Neritina punctulata	8	5	5	3
Neritina punctulata	11	8	7	5
Neritina punctulata	7	6	5	3
Neritina punctulata	9	6	6	3
Neritina punctulata	9	7	6	4
Neritina punctulata	7	5	5	3
Neritina punctulata	8	6	5	4
Neritina punctulata	8	6	5	3
Neritina punctulata	6	4	4	3
Neritina punctulata	9	7	6	4
Neritina punctulata	7	6	5	3
Neritina punctulata	7	5	4	3
Neritina punctulata	7	5	5	3
Neritina punctulata	8	6	5	3
Neritina punctulata	4	3	2	2
Neritina punctulata	5	4	3	3
Neritina punctulata	9	7	7	4
Neritina punctulata	10	8	8	5
Neritina punctulata	9	6	6	3
Neritina punctulata	7	5	5	3
Neritina punctulata	10	8	8	4
Neritina punctulata	6	4	4	2
Neritina punctulata	8	6	6	4
Neritina punctulata	6	4	4	2
Neritina punctulata	6	4	4	3
Neritina punctulata	12	9	9	6
Neritina punctulata	5	4	4	3
Neritina punctulata	10	7	7	4
Neritina punctulata	12	9	9	5
Neritina punctulata	11	8	8	5
Neritina punctulata	6	5	4	3
Neritina punctulata	11	8	7	5
Neritina punctulata	9	6	6	3
Neritina punctulata	7	6	5	3
Neritina punctulata	7	5	5	3
Neritina punctulata	9	7	7	4
Neritina punctulata	9	7	7	4
Neritina punctulata	8	7	7	4
Neritina punctulata	6	4	5	3
Neritina punctulata	10	8	7	4
Neritina punctulata	7	6	6	4
Neritina punctulata	10	7	7	5
Neritina punctulata	7	6	5	3
Neritina punctulata	10	8	8	5
Neritina punctulata	8	7	6	3
Neritina punctulata	9	7	7	4
Neritina punctulata	9	6	6	4
Neritina punctulata	6	4	4	2
Neritina punctulata	6	5	4	3
Neritina punctulata	11	8	8	5
Neritina punctulata	10	7	6	4
Neritina punctulata	7	5	5	3
Neritina punctulata	11	8	7	5
Neritina punctulata	8	6	5	3
Neritina punctulata	11	8	8	5
Neritina punctulata	9	7	6	4
Neritina punctulata	7	5	5	3
Neritina punctulata	8	6	5	3
Neritina punctulata	9	7	6	4
Neritina punctulata	6	5	5	3
Neritina punctulata	8	6	6	4
Neritina punctulata	8	5	6	3
Neritina punctulata	6	4	4	3
Neritina punctulata	9	6	6	4
Neritina punctulata	11	8	8	5
Neritina punctulata	8	5	5	3
Neritina punctulata	6	5	5	3
Neritina punctulata	8	7	6	4
Neritina punctulata	7	5	5	4
Neritina punctulata	11	8	8	6
Neritina punctulata	9	7	6	4
Neritina punctulata	10	8	7	4
Neritina punctulata	6	4	4	3
Neritina punctulata	9	6	6	4
Neritina punctulata	7	5	5	3
Neritina punctulata	7	5	5	3
Neritina punctulata	8	6	5	4
Neritina punctulata	9	7	7	4
Neritina punctulata	7	5	5	3
Neritina punctulata	9	8	7	4
Neritina punctulata	6	5	4	2
Neritina punctulata	9	7	6	4
Neritina punctulata	8	7	6	4
Neritina punctulata	5	4	3	2
Neritina punctulata	7	5	5	3
Neritina punctulata	8	6	5	4
Neritina punctulata	7	5	5	3
Neritina punctulata	10	8	8	5
Neritina punctulata	10	7	7	4
Neritina punctulata	12	9	8	5
Neritina punctulata	6	5	4	3
Neritina punctulata	8	7	6	3
Neritina punctulata	7	6	5	4
Neritina punctulata	11	8	8	5
Neritina punctulata	10	7	7	4
Neritina punctulata	5	4	4	2
Neritina punctulata	8	6	6	4
Neritina punctulata	9	6	7	4
Neritina punctulata	6	5	5	3
Neritina punctulata	7	5	5	3
Neritina punctulata	7	5	5	3
Neritina punctulata	8	6	5	3
Neritina punctulata	12	8	8	5
Neritina punctulata	8	5	5	4
Neritina punctulata	8	6	6	4
Neritina punctulata	6	5	4	3
Neritina punctulata	7	6	5	3
Neritina punctulata	7	5	5	3
Neritina punctulata	6	4	4	2
Neritina punctulata	9	7	7	4
Neritina punctulata	6	5	4	3
Neritina punctulata	10	8	8	4
Neritina punctulata	9	6	5	3
Neritina punctulata	8	6	6	3
Neritina punctulata	11	8	8	5
Neritina punctulata	9	7	6	4
Neritina punctulata	8	7	6	4
Neritina punctulata	7	5	5	3
Neritina punctulata	7	6	5	3
Neritina punctulata	7	5	5	3
Neritina punctulata	8	7	6	3
Neritina punctulata	6	5	5	3
Neritina punctulata	6	5	5	3
Neritina punctulata	7	5	5	3
Neritina punctulata	10	8	7	4
Neritina punctulata	9	7	7	3
Neritina punctulata	8	6	5	3
Neritina punctulata	10	8	8	5
Neritina punctulata	5	4	4	2
Tarebia granifera	13	6	3	6
Tarebia granifera	11	5	3	7
Tarebia granifera	13	6	3	6
Tarebia granifera	11	6	3	6
Tarebia granifera	12	6	3	6
Tarebia granifera	13	6	3	6
Tarebia granifera	11	5	3	5
Tarebia granifera	11	5	2	5
Tarebia granifera	12	6	3	6
Tarebia granifera	19	7	3	6
Tarebia granifera	12	7	3	7
Tarebia granifera	11	6	3	6
Tarebia granifera	24	12	6	11
Tarebia granifera	19	8	4	8
Tarebia granifera	12	6	3	6
Tarebia granifera	18	7	3	7
Tarebia granifera	11	6	3	6
Tarebia granifera	12	6	3	5
Tarebia granifera	20	11	5	10
Tarebia granifera	13	6	3	5
Tarebia granifera	31	12	7	19
Tarebia granifera	24	11	6	18
Tarebia granifera	17	10	6	10
Tarebia granifera	16	9	5	8
Tarebia granifera	19	9	4	10
Tarebia granifera	18	8	4	9
Tarebia granifera	19	9	6	11
Tarebia granifera	17	7	4	8
Tarebia granifera	17	8	4	8
Tarebia granifera	18	9	5	9
Tarebia granifera	12	6	3	6
Tarebia granifera	9	4	2	5
Tarebia granifera	11	4	3	6
Tarebia granifera	3	1	1	1.5
Tarebia granifera	7	3	2	3.5
Tarebia granifera	7	4	2	4
Tarebia granifera	3	1	1	2
Tarebia granifera	9	4	2	5
Tarebia granifera	9	4	2	4
Tarebia granifera	11	6	3	7
Tarebia granifera	11	5	3	6
Tarebia granifera	21	9	5	11
Tarebia granifera	20	9	5	12
Tarebia granifera	16	8	4	9
Tarebia granifera	20	8	5	10
Tarebia granifera	16	9	4	10
Tarebia granifera	15	8	4	8
Tarebia granifera	4	2	1	2
Tarebia granifera	3	1	1	1.5
Tarebia granifera	11	5	3	5
Tarebia granifera	11	5	3	6
Tarebia granifera	10	5	2	5
Tarebia granifera	20	7	5	9
Tarebia granifera	11	5	3	6
Tarebia granifera	11	5	3	6
Tarebia granifera	15	8	4	9
Tarebia granifera	21	10	6	12
Tarebia granifera	4	2	1	2
Tarebia granifera	23	10	6	12
Tarebia granifera	11	3	3	6
Tarebia granifera	24	11	7	12
Tarebia granifera	18	7	5	11
Tarebia granifera	18	8	4	9
Tarebia granifera	19	10	5	11
Tarebia granifera	17	7	4	10
Tarebia granifera	17	8	5	9
Tarebia granifera	7	3	1	3
Tarebia granifera	9	3	2	4
Tarebia granifera	12	6	3	7
Tarebia granifera	19	7	3	9
Tarebia granifera	20	9	5	11
Tarebia granifera	12	6	3	8
Tarebia granifera	13	5	3	8
Tarebia granifera	11	6	4	8
Tarebia granifera	12	6	3	7
Tarebia granifera	12	7	3	7
Tarebia granifera	11	6	3	7
Tarebia granifera	12	6	3	7
Tarebia granifera	3	1	1	2
Tarebia granifera	3.5	1	1	2
Tarebia granifera	13	6	3	7
Tarebia granifera	13	6	3	8
Tarebia granifera	15	8	4	8
Tarebia granifera	18	9	4	9
Tarebia granifera	19	10	4	10
Tarebia granifera	12	6	3	6
Tarebia granifera	19	9	5	9
Tarebia granifera	16	8	4	8
Tarebia granifera	16	8	4	9
Tarebia granifera	17	9	5	10
Tarebia granifera	11	5	3	6
Tarebia granifera	10	5	3	8
Tarebia granifera	19	7	4	8
Tarebia granifera	11	5	3	6
Tarebia granifera	17	8	4	9
Tarebia granifera	4	2	1	1.5
Tarebia granifera	3	1.5	1	1.5
Tarebia granifera	9	5	3	5
Tarebia granifera	11	6	3	6
Tarebia granifera	15	8	5	9
Tarebia granifera	18	8	8	4
Tarebia granifera	12	5	5	3
Tarebia granifera	22	8	8	4
Tarebia granifera	20	8	9	5
Tarebia granifera	13	6	6	3
Tarebia granifera	19	6	7	3
Tarebia granifera	20	7	8	4
Tarebia granifera	17	6	6	3
Tarebia granifera	20	8	8	4
Tarebia granifera	19	5	5	3
Tarebia granifera	12	7	6	3
Tarebia granifera	12	7	6	3
Tarebia granifera	11	6	6	3
Tarebia granifera	21	8	9	4
Tarebia granifera	20	7	8	3
Tarebia granifera	15	6	5	4
Tarebia granifera	12	6	6	3
Tarebia granifera	15	5	6	3
Tarebia granifera	12	7	7	4
Tarebia granifera	8	4	4	2
Tarebia granifera	18	8	8	5
Tarebia granifera	18	7	8	4
Tarebia granifera	17	7	7	4
Tarebia granifera	13	7	6	3
Tarebia granifera	15	6	6	3
Tarebia granifera	12	6	6	4
Tarebia granifera	19	7	7	4
Tarebia granifera	16	7	6	4
Tarebia granifera	24	12	13	6
Tarebia granifera	13	7	7	3
Tarebia granifera	11	5	4	2
Tarebia granifera	16	6	6	4
Tarebia granifera	15	6	6	4
Tarebia granifera	13	5	5	3
Tarebia granifera	16	8	9	5
Tarebia granifera	19	8	9	4
Tarebia granifera	13	6	7	4
Tarebia granifera	18	7	7	4
Tarebia granifera	16	6	5	3
Tarebia granifera	14	6	6	3
Tarebia granifera	17	8	7	4
Tarebia granifera	18	6	7	3
Tarebia granifera	20	7	10	5
Tarebia granifera	13	7	7	4
Tarebia granifera	19	10	11	6
Tarebia granifera	15	7	8	4
Tarebia granifera	14	7	8	4
Tarebia granifera	21	9	11	5
Tarebia granifera	19	7	8	4
Tarebia granifera	15	6	6	3
Tarebia granifera	14	5	6	3
Tarebia granifera	11	7	8	4
Tarebia granifera	11	5	6	3
Tarebia granifera	17	6	6	4
Tarebia granifera	14	8	8	4
Tarebia granifera	17	7	7	4
Tarebia granifera	21	8	9	5
Tarebia granifera	17	6	7	4
Tarebia granifera	11	4	4	2
Tarebia granifera	16	5	6	3
Tarebia granifera	30	12	7	14
Tarebia granifera	21	10	5	13
Tarebia granifera	19	9	5	11
Tarebia granifera	19	11	5	12
Tarebia granifera	23	10	5	11
Tarebia granifera	21	10	5	11
Tarebia granifera	22	10	6	10
Tarebia granifera	24	11	6	14
Tarebia granifera	24	9	4	10
Tarebia granifera	8	6	3	6
Tarebia granifera	24	9	5	12
Tarebia granifera	26	10	5	12
Tarebia granifera	19	8	4	9
Tarebia granifera	19	7	4	8
Tarebia granifera	11	6	3	6
Tarebia granifera	20	9	4	9
Tarebia granifera	14	8	3	6
Tarebia granifera	15	8	4	8
Tarebia granifera	14	7	3	8
Tarebia granifera	14	7	3	7
Tarebia granifera	11	6	3	6
Tarebia granifera	19	8	4	9
Tarebia granifera	12	6	3	7
Tarebia granifera	19	7	3	6
Tarebia granifera	12	6	3	6
Tarebia granifera	12	6	3	7
Tarebia granifera	13	6	3	6
Tarebia granifera	19	7	4	7
Tarebia granifera	18	7	4	7
Tarebia granifera	19	7	4	8
Tarebia granifera	20	7	4	7
Tarebia granifera	11	5	3	6
Tarebia granifera	18	10	5	11
Tarebia granifera	14	7	4	8
Tarebia granifera	18	10	5	11
Tarebia granifera	17	8	5	8
Tarebia granifera	14	7	4	8
Tarebia granifera	16	8	4	9
Tarebia granifera	11	5	3	6
Tarebia granifera	12	6	3	7
Tarebia granifera	15	6	4	8
Tarebia granifera	12	6	3	8
Tarebia granifera	16	8	4	10
Tarebia granifera	17	8	5	9
Tarebia granifera	15	6	4	9
Tarebia granifera	12	6	3	7
Tarebia granifera	15	8	4	9
Tarebia granifera	12	6	3	7
Tarebia granifera	11	6	3	7
Tarebia granifera	10	8	4	9
Tarebia granifera	10	7	4	8
Tarebia granifera	14	8	4	8
Tarebia granifera	9	4	2	4
Tarebia granifera	12	7	7	7
Tarebia granifera	19	6	3	8
Tarebia granifera	11	6	3	6
Tarebia granifera	13	7	3	5
Tarebia granifera	11	5	3	5
Tarebia granifera	13	6	3	5
Tarebia granifera	13	6	3	6
Tarebia granifera	11	6	3	6
Tarebia granifera	13	5	3	6
Tarebia granifera	12	6	3	7
Tarebia granifera	16	8	4	8
Tarebia granifera	12	6	3	6
Tarebia granifera	14	6	3	7
Tarebia granifera	14	6	3	7
Tarebia granifera	14	6	3	6
Tarebia granifera	13	6	3	5
Tarebia granifera	14	7	3	7
Tarebia granifera	10	3	2	4
Tarebia granifera	11	6	4	6
Tarebia granifera	11	6	3	6
Tarebia granifera	15	8	4	7
Tarebia granifera	15	7	3	6
Tarebia granifera	11	5	3	6
Tarebia granifera	14	7	4	7
Tarebia granifera	17	9	3	7
Tarebia granifera	11	5	2	5
Tarebia granifera	12	6	3	6
Tarebia granifera	12	7	3	7
Tarebia granifera	15	6	3	6
Tarebia granifera	10	6	3	5
Tarebia granifera	12	6	3	5
Tarebia granifera	14	7	3	6
Tarebia granifera	11	6	3	5
Tarebia granifera	11	6	3	6
Tarebia granifera	10	5	3	5
Tarebia granifera	12	6	3	5
Tarebia granifera	13	7	3	7
Tarebia granifera	7	3	1	3
Tarebia granifera	8	4	2	4

## Sheet: 4.1 Predation Efficiency
Crayfish sex	Crayfish size	Prey species	Survival proportion	Aquarium	Total	Survivors
female	94	Melanoides tuberculata	0.7	female94	10	7
female	80	Melanoides tuberculata	0.6	female80	10	6
female	87	Melanoides tuberculata	0.8	female87	10	8
female	95	Melanoides tuberculata	1	female95	10	10
female	98	Melanoides tuberculata	0.6	female98	10	6
female	51	Melanoides tuberculata	0.9	female51	10	9
female	52	Melanoides tuberculata	0.9	female52	10	9
female	91	Melanoides tuberculata	0.8	female91	10	8
female	137	Melanoides tuberculata	0.8	female137	10	8
male	133	Melanoides tuberculata	0.3	male133	10	3
male	103	Melanoides tuberculata	0.6	male103	10	6
male	149	Melanoides tuberculata	0.8	male149	10	8
male	115	Melanoides tuberculata	1	male115	10	10
male	130	Melanoides tuberculata	0	male130	10	0
male	105	Melanoides tuberculata	0.6	male105	10	6
male	104	Melanoides tuberculata	0.7	male104	10	7
male	133	Melanoides tuberculata	0.3	male133b	10	3
male	172	Melanoides tuberculata	0.1	male172	10	1
male	120	Melanoides tuberculata	0.2	male120	10	2
male	95	Melanoides tuberculata	0.7	male95	10	7
female	94	Neritina punctulata	1	female94	5	5
female	80	Neritina punctulata	0.8	female80	5	4
female	87	Neritina punctulata	1	female87	5	5
female	95	Neritina punctulata	0.6	female95	5	3
female	98	Neritina punctulata	1	female98	5	5
female	51	Neritina punctulata	0.8	female51	5	4
female	52	Neritina punctulata	1	female52	5	5
female	91	Neritina punctulata	1	female91	5	5
female	137	Neritina punctulata	0.6	female137	5	3
male	133	Neritina punctulata	1	male133	5	5
male	103	Neritina punctulata	0.6	male103	5	3
male	149	Neritina punctulata	1	male149	5	5
male	115	Neritina punctulata	1	male115	5	5
male	130	Neritina punctulata	0.2	male130	5	1
male	105	Neritina punctulata	0.6	male105	5	3
male	104	Neritina punctulata	1	male104	5	5
male	133	Neritina punctulata	0.6	male133b	5	3
male	172	Neritina punctulata	1	male172	5	5
male	120	Neritina punctulata	0.8	male120	5	4
male	95	Neritina punctulata	0.6	male95	5	3
female	94	Tarebia granifera	0.4	female94	10	4
female	80	Tarebia granifera	0.9	female80	10	9
female	87	Tarebia granifera	0.8	female87	10	8
female	95	Tarebia granifera	1	female95	10	10
female	98	Tarebia granifera	0.5	female98	10	5
female	51	Tarebia granifera	0.4	female51	10	4
female	52	Tarebia granifera	0.8	female52	10	8
female	91	Tarebia granifera	0.8	female91	10	8
female	137	Tarebia granifera	0.9	female137	10	9
male	133	Tarebia granifera	0.4	male133	10	4
male	103	Tarebia granifera	0.5	male103	10	5
male	149	Tarebia granifera	0.7	male149	10	7
male	115	Tarebia granifera	0.5	male115	10	5
male	130	Tarebia granifera	0.4	male130	10	4
male	105	Tarebia granifera	0.7	male105	10	7
male	104	Tarebia granifera	0.6	male104	10	6
male	133	Tarebia granifera	0.1	male133b	10	1
male	172	Tarebia granifera	0	male172	10	0
male	120	Tarebia granifera	0.5	male120	10	5
male	95	Tarebia granifera	0.6	male95	10	6

## Sheet: 4.3 Prey Behavioral responses
Species	Stress	Time (in min)	Wall	Buried/Ground	Prop.Wall
Tarebia granifera	Control	0	0	20	0
Tarebia granifera	Control	0	0	20	0
Tarebia granifera	Control	0	0	20	0
Tarebia granifera	Control	0	0	20	0
Tarebia granifera	Control	0	0	20	0
Tarebia granifera	Control	0	0	20	0
Tarebia granifera	Control	0	0	20	0
Tarebia granifera	Control	0	0	20	0
Tarebia granifera	Control	0	0	20	0
Tarebia granifera	Control	0	0	20	0
Melanoides tuberculata	Control	0	0	20	0
Melanoides tuberculata	Control	0	0	20	0
Melanoides tuberculata	Control	0	0	20	0
Melanoides tuberculata	Control	0	0	20	0
Melanoides tuberculata	Control	0	0	20	0
Melanoides tuberculata	Control	0	0	20	0
Melanoides tuberculata	Control	0	0	20	0
Melanoides tuberculata	Control	0	0	20	0
Melanoides tuberculata	Control	0	0	20	0
Melanoides tuberculata	Control	0	0	20	0
Tarebia granifera	Control	15	0	20	0
Tarebia granifera	Control	15	0	20	0
Tarebia granifera	Control	15	0	20	0
Tarebia granifera	Control	15	0	20	0
Tarebia granifera	Control	15	0	20	0
Tarebia granifera	Control	15	0	20	0
Tarebia granifera	Control	15	0	20	0
Tarebia granifera	Control	15	0	20	0
Tarebia granifera	Control	15	0	20	0
Tarebia granifera	Control	15	0	20	0
Melanoides tuberculata	Control	15	0	20	0
Melanoides tuberculata	Control	15	0	20	0
Melanoides tuberculata	Control	15	0	20	0
Melanoides tuberculata	Control	15	0	20	0
Melanoides tuberculata	Control	15	0	20	0
Melanoides tuberculata	Control	15	0	20	0
Melanoides tuberculata	Control	15	0	20	0
Melanoides tuberculata	Control	15	0	20	0
Melanoides tuberculata	Control	15	0	20	0
Melanoides tuberculata	Control	15	0	20	0
Tarebia granifera	Control	30	1	19	0.05
Tarebia granifera	Control	30	0	20	0
Tarebia granifera	Control	30	0	20	0
Tarebia granifera	Control	30	1	19	0.05
Tarebia granifera	Control	30	0	20	0
Tarebia granifera	Control	30	1	19	0.05
Tarebia granifera	Control	30	0	20	0
Tarebia granifera	Control	30	0	20	0
Tarebia granifera	Control	30	0	20	0
Tarebia granifera	Control	30	0	20	0
Melanoides tuberculata	Control	30	0	20	0
Melanoides tuberculata	Control	30	0	20	0
Melanoides tuberculata	Control	30	0	20	0
Melanoides tuberculata	Control	30	0	20	0
Melanoides tuberculata	Control	30	0	20	0
Melanoides tuberculata	Control	30	0	20	0
Melanoides tuberculata	Control	30	0	20	0
Melanoides tuberculata	Control	30	0	20	0
Melanoides tuberculata	Control	30	0	20	0
Melanoides tuberculata	Control	30	0	20	0
Tarebia granifera	Control	45	2	18	0.1
Tarebia granifera	Control	45	0	20	0
Tarebia granifera	Control	45	0	20	0
Tarebia granifera	Control	45	2	18	0.1
Tarebia granifera	Control	45	2	18	0.1
Tarebia granifera	Control	45	0	20	0
Tarebia granifera	Control	45	0	20	0
Tarebia granifera	Control	45	1	19	0.05
Tarebia granifera	Control	45	0	20	0
Tarebia granifera	Control	45	0	20	0
Melanoides tuberculata	Control	45	0	20	0
Melanoides tuberculata	Control	45	1	19	0.05
Melanoides tuberculata	Control	45	0	20	0
Melanoides tuberculata	Control	45	0	20	0
Melanoides tuberculata	Control	45	1	19	0.05
Melanoides tuberculata	Control	45	0	20	0
Melanoides tuberculata	Control	45	0	20	0
Melanoides tuberculata	Control	45	0	20	0
Melanoides tuberculata	Control	45	1	19	0.05
Melanoides tuberculata	Control	45	0	20	0
Tarebia granifera	Control	60	2	18	0.1
Tarebia granifera	Control	60	0	20	0
Tarebia granifera	Control	60	0	20	0
Tarebia granifera	Control	60	1	19	0.05
Tarebia granifera	Control	60	0	20	0
Tarebia granifera	Control	60	1	19	0.05
Tarebia granifera	Control	60	2	18	0.1
Tarebia granifera	Control	60	0	20	0
Tarebia granifera	Control	60	1	19	0.05
Tarebia granifera	Control	60	2	18	0.1
Melanoides tuberculata	Control	60	1	20	0.05
Melanoides tuberculata	Control	60	1	20	0.05
Melanoides tuberculata	Control	60	0	20	0
Melanoides tuberculata	Control	60	1	20	0.05
Melanoides tuberculata	Control	60	0	20	0
Melanoides tuberculata	Control	60	1	19	0.05
Melanoides tuberculata	Control	60	0	20	0
Melanoides tuberculata	Control	60	1	20	0.05
Melanoides tuberculata	Control	60	1	19	0.05
Melanoides tuberculata	Control	60	1	20	0.05
Tarebia granifera	Control	75	0	20	0
Tarebia granifera	Control	75	0	20	0
Tarebia granifera	Control	75	0	20	0
Tarebia granifera	Control	75	0	20	0
Tarebia granifera	Control	75	0	20	0
Tarebia granifera	Control	75	0	20	0
Tarebia granifera	Control	75	0	20	0
Tarebia granifera	Control	75	0	20	0
Tarebia granifera	Control	75	0	20	0
Tarebia granifera	Control	75	0	20	0
Melanoides tuberculata	Control	75	1	19	0.05
Melanoides tuberculata	Control	75	1	19	0.05
Melanoides tuberculata	Control	75	0	20	0
Melanoides tuberculata	Control	75	1	19	0.05
Melanoides tuberculata	Control	75	1	19	0.05
Melanoides tuberculata	Control	75	0	20	0
Melanoides tuberculata	Control	75	0	20	0
Melanoides tuberculata	Control	75	1	19	0.05
Melanoides tuberculata	Control	75	1	19	0.05
Melanoides tuberculata	Control	75	0	20	0
Tarebia granifera	Control	90	1	19	0.05
Tarebia granifera	Control	90	0	20	0
Tarebia granifera	Control	90	2	18	0.1
Tarebia granifera	Control	90	1	19	0.05
Tarebia granifera	Control	90	0	20	0
Tarebia granifera	Control	90	1	19	0.05
Tarebia granifera	Control	90	2	18	0.1
Tarebia granifera	Control	90	1	19	0.05
Tarebia granifera	Control	90	0	20	0
Tarebia granifera	Control	90	2	18	0.1
Melanoides tuberculata	Control	90	1	19	0.05
Melanoides tuberculata	Control	90	1	19	0.05
Melanoides tuberculata	Control	90	0	20	0
Melanoides tuberculata	Control	90	1	19	0.05
Melanoides tuberculata	Control	90	1	19	0.05
Melanoides tuberculata	Control	90	0	20	0
Melanoides tuberculata	Control	90	0	20	0
Melanoides tuberculata	Control	90	1	19	0.05
Melanoides tuberculata	Control	90	1	19	0.05
Melanoides tuberculata	Control	90	0	20	0
Tarebia granifera	Chemical	0	0	20	0
Tarebia granifera	Chemical	0	0	20	0
Tarebia granifera	Chemical	0	0	20	0
Tarebia granifera	Chemical	0	0	20	0
Tarebia granifera	Chemical	0	0	20	0
Tarebia granifera	Chemical	0	0	20	0
Tarebia granifera	Chemical	0	0	20	0
Tarebia granifera	Chemical	0	0	20	0
Tarebia granifera	Chemical	0	0	20	0
Tarebia granifera	Chemical	0	0	20	0
Melanoides tuberculata	Chemical	0	0	20	0
Melanoides tuberculata	Chemical	0	0	20	0
Melanoides tuberculata	Chemical	0	0	20	0
Melanoides tuberculata	Chemical	0	0	20	0
Melanoides tuberculata	Chemical	0	0	20	0
Melanoides tuberculata	Chemical	0	0	20	0
Melanoides tuberculata	Chemical	0	0	20	0
Melanoides tuberculata	Chemical	0	0	20	0
Melanoides tuberculata	Chemical	0	0	20	0
Melanoides tuberculata	Chemical	0	0	20	0
Tarebia granifera	Chemical	15	4	16	0.2
Tarebia granifera	Chemical	15	9	11	0.45
Tarebia granifera	Chemical	15	1	19	0.05
Tarebia granifera	Chemical	15	5	15	0.25
Tarebia granifera	Chemical	15	2	18	0.1
Tarebia granifera	Chemical	15	5	15	0.25
Tarebia granifera	Chemical	15	3	17	0.15
Tarebia granifera	Chemical	15	0	20	0
Tarebia granifera	Chemical	15	1	19	0.05
Tarebia granifera	Chemical	15	3	17	0.15
Melanoides tuberculata	Chemical	15	0	20	0
Melanoides tuberculata	Chemical	15	0	20	0
Melanoides tuberculata	Chemical	15	0	20	0
Melanoides tuberculata	Chemical	15	0	20	0
Melanoides tuberculata	Chemical	15	0	20	0
Melanoides tuberculata	Chemical	15	0	20	0
Melanoides tuberculata	Chemical	15	0	20	0
Melanoides tuberculata	Chemical	15	0	20	0
Melanoides tuberculata	Chemical	15	0	20	0
Melanoides tuberculata	Chemical	15	0	20	0
Tarebia granifera	Chemical	30	12	8	0.6
Tarebia granifera	Chemical	30	15	5	0.75
Tarebia granifera	Chemical	30	12	8	0.6
Tarebia granifera	Chemical	30	12	8	0.6
Tarebia granifera	Chemical	30	4	16	0.2
Tarebia granifera	Chemical	30	8	12	0.4
Tarebia granifera	Chemical	30	8	12	0.4
Tarebia granifera	Chemical	30	10	10	0.5
Tarebia granifera	Chemical	30	2	18	0.1
Tarebia granifera	Chemical	30	14	6	0.7
Melanoides tuberculata	Chemical	30	0	20	0
Melanoides tuberculata	Chemical	30	0	20	0
Melanoides tuberculata	Chemical	30	0	20	0
Melanoides tuberculata	Chemical	30	0	20	0
Melanoides tuberculata	Chemical	30	0	20	0
Melanoides tuberculata	Chemical	30	0	20	0
Melanoides tuberculata	Chemical	30	0	20	0
Melanoides tuberculata	Chemical	30	0	20	0
Melanoides tuberculata	Chemical	30	0	20	0
Melanoides tuberculata	Chemical	30	0	20	0
Tarebia granifera	Chemical	45	19	1	0.95
Tarebia granifera	Chemical	45	17	3	0.85
Tarebia granifera	Chemical	45	18	2	0.9
Tarebia granifera	Chemical	45	12	8	0.6
Tarebia granifera	Chemical	45	10	10	0.5
Tarebia granifera	Chemical	45	11	9	0.55
Tarebia granifera	Chemical	45	11	9	0.55
Tarebia granifera	Chemical	45	11	9	0.55
Tarebia granifera	Chemical	45	4	16	0.2
Tarebia granifera	Chemical	45	12	8	0.6
Melanoides tuberculata	Chemical	45	0	20	0
Melanoides tuberculata	Chemical	45	0	20	0
Melanoides tuberculata	Chemical	45	0	20	0
Melanoides tuberculata	Chemical	45	0	20	0
Melanoides tuberculata	Chemical	45	0	20	0
Melanoides tuberculata	Chemical	45	0	20	0
Melanoides tuberculata	Chemical	45	0	20	0
Melanoides tuberculata	Chemical	45	0	20	0
Melanoides tuberculata	Chemical	45	0	20	0
Melanoides tuberculata	Chemical	45	0	20	0
Tarebia granifera	Chemical	60	12	8	0.6
Tarebia granifera	Chemical	60	16	4	0.8
Tarebia granifera	Chemical	60	10	10	0.5
Tarebia granifera	Chemical	60	14	6	0.7
Tarebia granifera	Chemical	60	16	4	0.8
Tarebia granifera	Chemical	60	10	10	0.5
Tarebia granifera	Chemical	60	9	11	0.45
Tarebia granifera	Chemical	60	11	9	0.55
Tarebia granifera	Chemical	60	9	11	0.45
Tarebia granifera	Chemical	60	9	11	0.45
Melanoides tuberculata	Chemical	60	0	20	0
Melanoides tuberculata	Chemical	60	1	19	0.05
Melanoides tuberculata	Chemical	60	1	19	0.05
Melanoides tuberculata	Chemical	60	1	19	0.05
Melanoides tuberculata	Chemical	60	0	20	0
Melanoides tuberculata	Chemical	60	1	19	0.05
Melanoides tuberculata	Chemical	60	0	20	0
Melanoides tuberculata	Chemical	60	1	19	0.05
Melanoides tuberculata	Chemical	60	0	20	0
Melanoides tuberculata	Chemical	60	0	20	0
Tarebia granifera	Chemical	75	16	4	0.8
Tarebia granifera	Chemical	75	15	5	0.75
Tarebia granifera	Chemical	75	15	5	0.75
Tarebia granifera	Chemical	75	16	4	0.8
Tarebia granifera	Chemical	75	15	5	0.75
Tarebia granifera	Chemical	75	7	13	0.35
Tarebia granifera	Chemical	75	5	15	0.25
Tarebia granifera	Chemical	75	13	7	0.65
Tarebia granifera	Chemical	75	10	10	0.5
Tarebia granifera	Chemical	75	11	9	0.55
Melanoides tuberculata	Chemical	75	1	19	0.05
Melanoides tuberculata	Chemical	75	1	19	0.05
Melanoides tuberculata	Chemical	75	1	19	0.05
Melanoides tuberculata	Chemical	75	1	19	0.05
Melanoides tuberculata	Chemical	75	1	19	0.05
Melanoides tuberculata	Chemical	75	1	19	0.05
Melanoides tuberculata	Chemical	75	1	19	0.05
Melanoides tuberculata	Chemical	75	1	19	0.05
Melanoides tuberculata	Chemical	75	1	19	0.05
Melanoides tuberculata	Chemical	75	1	19	0.05
Tarebia granifera	Chemical	90	10	10	0.5
Tarebia granifera	Chemical	90	15	5	0.75
Tarebia granifera	Chemical	90	11	9	0.55
Tarebia granifera	Chemical	90	16	4	0.8
Tarebia granifera	Chemical	90	16	4	0.8
Tarebia granifera	Chemical	90	11	9	0.55
Tarebia granifera	Chemical	90	17	3	0.85
Tarebia granifera	Chemical	90	11	9	0.55
Tarebia granifera	Chemical	90	7	13	0.35
Tarebia granifera	Chemical	90	11	9	0.55
Melanoides tuberculata	Chemical	90	1	19	0.05
Melanoides tuberculata	Chemical	90	0	20	0
Melanoides tuberculata	Chemical	90	1	19	0.05
Melanoides tuberculata	Chemical	90	1	19	0.05
Melanoides tuberculata	Chemical	90	0	20	0
Melanoides tuberculata	Chemical	90	1	19	0.05
Melanoides tuberculata	Chemical	90	0	20	0
Melanoides tuberculata	Chemical	90	0	20	0
Melanoides tuberculata	Chemical	90	1	19	0.05
Melanoides tuberculata	Chemical	90	0	20	0
Tarebia granifera	Physical	0	0	20	0
Tarebia granifera	Physical	0	0	20	0
Tarebia granifera	Physical	0	0	20	0
Tarebia granifera	Physical	0	0	20	0
Tarebia granifera	Physical	0	0	20	0
Tarebia granifera	Physical	0	0	20	0
Tarebia granifera	Physical	0	0	20	0
Tarebia granifera	Physical	0	0	20	0
Tarebia granifera	Physical	0	0	20	0
Tarebia granifera	Physical	0	0	20	0
Melanoides tuberculata	Physical	0	0	20	0
Melanoides tuberculata	Physical	0	0	20	0
Melanoides tuberculata	Physical	0	0	20	0
Melanoides tuberculata	Physical	0	0	20	0
Melanoides tuberculata	Physical	0	0	20	0
Melanoides tuberculata	Physical	0	0	20	0
Melanoides tuberculata	Physical	0	0	20	0
Melanoides tuberculata	Physical	0	0	20	0
Melanoides tuberculata	Physical	0	0	20	0
Melanoides tuberculata	Physical	0	0	20	0
Tarebia granifera	Physical	15	6	14	0.3
Tarebia granifera	Physical	15	4	16	0.2
Tarebia granifera	Physical	15	3	17	0.15
Tarebia granifera	Physical	15	6	14	0.3
Tarebia granifera	Physical	15	4	16	0.2
Tarebia granifera	Physical	15	13	7	0.65
Tarebia granifera	Physical	15	8	12	0.4
Tarebia granifera	Physical	15	7	13	0.35
Tarebia granifera	Physical	15	8	12	0.4
Tarebia granifera	Physical	15	11	9	0.55
Melanoides tuberculata	Physical	15	4	16	0.2
Melanoides tuberculata	Physical	15	0	20	0
Melanoides tuberculata	Physical	15	0	20	0
Melanoides tuberculata	Physical	15	0	20	0
Melanoides tuberculata	Physical	15	0	20	0
Melanoides tuberculata	Physical	15	0	20	0
Melanoides tuberculata	Physical	15	0	20	0
Melanoides tuberculata	Physical	15	0	20	0
Melanoides tuberculata	Physical	15	0	20	0
Melanoides tuberculata	Physical	15	1	19	0.05
Tarebia granifera	Physical	30	7	13	0.35
Tarebia granifera	Physical	30	14	6	0.7
Tarebia granifera	Physical	30	7	13	0.35
Tarebia granifera	Physical	30	12	8	0.6
Tarebia granifera	Physical	30	6	14	0.3
Tarebia granifera	Physical	30	11	9	0.55
Tarebia granifera	Physical	30	16	4	0.8
Tarebia granifera	Physical	30	11	9	0.55
Tarebia granifera	Physical	30	14	6	0.7
Tarebia granifera	Physical	30	15	5	0.75
Melanoides tuberculata	Physical	30	5	15	0.25
Melanoides tuberculata	Physical	30	2	18	0.1
Melanoides tuberculata	Physical	30	0	20	0
Melanoides tuberculata	Physical	30	0	20	0
Melanoides tuberculata	Physical	30	0	20	0
Melanoides tuberculata	Physical	30	0	20	0
Melanoides tuberculata	Physical	30	0	20	0
Melanoides tuberculata	Physical	30	0	20	0
Melanoides tuberculata	Physical	30	2	18	0.1
Melanoides tuberculata	Physical	30	0	20	0
Tarebia granifera	Physical	45	10	10	0.5
Tarebia granifera	Physical	45	14	6	0.7
Tarebia granifera	Physical	45	9	11	0.45
Tarebia granifera	Physical	45	11	9	0.55
Tarebia granifera	Physical	45	13	7	0.65
Tarebia granifera	Physical	45	11	9	0.55
Tarebia granifera	Physical	45	15	5	0.75
Tarebia granifera	Physical	45	10	10	0.5
Tarebia granifera	Physical	45	15	5	0.75
Tarebia granifera	Physical	45	16	4	0.8
Melanoides tuberculata	Physical	45	9	11	0.45
Melanoides tuberculata	Physical	45	4	16	0.2
Melanoides tuberculata	Physical	45	0	20	0
Melanoides tuberculata	Physical	45	0	20	0
Melanoides tuberculata	Physical	45	0	20	0
Melanoides tuberculata	Physical	45	0	20	0
Melanoides tuberculata	Physical	45	3	17	0.15
Melanoides tuberculata	Physical	45	0	20	0
Melanoides tuberculata	Physical	45	4	16	0.2
Melanoides tuberculata	Physical	45	0	20	0
Tarebia granifera	Physical	60	13	7	0.65
Tarebia granifera	Physical	60	19	1	0.95
Tarebia granifera	Physical	60	10	10	0.5
Tarebia granifera	Physical	60	13	7	0.65
Tarebia granifera	Physical	60	13	7	0.65
Tarebia granifera	Physical	60	15	5	0.75
Tarebia granifera	Physical	60	18	2	0.9
Tarebia granifera	Physical	60	11	9	0.55
Tarebia granifera	Physical	60	20	0	1
Tarebia granifera	Physical	60	14	6	0.7
Melanoides tuberculata	Physical	60	8	12	0.4
Melanoides tuberculata	Physical	60	6	14	0.3
Melanoides tuberculata	Physical	60	7	13	0.35
Melanoides tuberculata	Physical	60	3	17	0.15
Melanoides tuberculata	Physical	60	1	19	0.05
Melanoides tuberculata	Physical	60	0	20	0
Melanoides tuberculata	Physical	60	10	10	0.5
Melanoides tuberculata	Physical	60	1	19	0.05
Melanoides tuberculata	Physical	60	8	12	0.4
Melanoides tuberculata	Physical	60	1	19	0.05
Tarebia granifera	Physical	75	10	10	0.5
Tarebia granifera	Physical	75	15	5	0.75
Tarebia granifera	Physical	75	7	13	0.35
Tarebia granifera	Physical	75	7	13	0.35
Tarebia granifera	Physical	75	11	9	0.55
Tarebia granifera	Physical	75	12	8	0.6
Tarebia granifera	Physical	75	16	4	0.8
Tarebia granifera	Physical	75	15	5	0.75
Tarebia granifera	Physical	75	16	4	0.8
Tarebia granifera	Physical	75	14	6	0.7
Melanoides tuberculata	Physical	75	6	14	0.3
Melanoides tuberculata	Physical	75	8	12	0.4
Melanoides tuberculata	Physical	75	6	14	0.3
Melanoides tuberculata	Physical	75	5	15	0.25
Melanoides tuberculata	Physical	75	1	19	0.05
Melanoides tuberculata	Physical	75	1	19	0.05
Melanoides tuberculata	Physical	75	13	7	0.65
Melanoides tuberculata	Physical	75	6	14	0.3
Melanoides tuberculata	Physical	75	5	15	0.25
Melanoides tuberculata	Physical	75	6	14	0.3
Tarebia granifera	Physical	90	6	14	0.3
Tarebia granifera	Physical	90	14	6	0.7
Tarebia granifera	Physical	90	9	11	0.45
Tarebia granifera	Physical	90	9	11	0.45
Tarebia granifera	Physical	90	13	7	0.65
Tarebia granifera	Physical	90	11	9	0.55
Tarebia granifera	Physical	90	17	3	0.85
Tarebia granifera	Physical	90	13	7	0.65
Tarebia granifera	Physical	90	13	7	0.65
Tarebia granifera	Physical	90	13	7	0.65
Melanoides tuberculata	Physical	90	5	15	0.25
Melanoides tuberculata	Physical	90	10	10	0.5
Melanoides tuberculata	Physical	90	3	17	0.15
Melanoides tuberculata	Physical	90	6	14	0.3
Melanoides tuberculata	Physical	90	2	18	0.1
Melanoides tuberculata	Physical	90	1	19	0.05
Melanoides tuberculata	Physical	90	8	12	0.4
Melanoides tuberculata	Physical	90	4	16	0.2
Melanoides tuberculata	Physical	90	5	15	0.25
Melanoides tuberculata	Physical	90	4	16	0.2
Tarebia granifera	Conspecifics	0	0	20	0
Tarebia granifera	Conspecifics	0	0	20	0
Tarebia granifera	Conspecifics	0	0	20	0
Tarebia granifera	Conspecifics	0	0	20	0
Tarebia granifera	Conspecifics	0	0	20	0
Tarebia granifera	Conspecifics	0	0	20	0
Tarebia granifera	Conspecifics	0	0	20	0
Tarebia granifera	Conspecifics	0	0	20	0
Tarebia granifera	Conspecifics	0	0	20	0
Tarebia granifera	Conspecifics	0	0	20	0
Melanoides tuberculata	Conspecifics	0	0	20	0
Melanoides tuberculata	Conspecifics	0	0	20	0
Melanoides tuberculata	Conspecifics	0	0	20	0
Melanoides tuberculata	Conspecifics	0	0	20	0
Melanoides tuberculata	Conspecifics	0	0	20	0
Melanoides tuberculata	Conspecifics	0	0	20	0
Melanoides tuberculata	Conspecifics	0	0	20	0
Melanoides tuberculata	Conspecifics	0	0	20	0
Melanoides tuberculata	Conspecifics	0	0	20	0
Melanoides tuberculata	Conspecifics	0	0	20	0
Tarebia granifera	Conspecifics	15	5	15	0.25
Tarebia granifera	Conspecifics	15	1	19	0.05
Tarebia granifera	Conspecifics	15	3	17	0.15
Tarebia granifera	Conspecifics	15	7	13	0.35
Tarebia granifera	Conspecifics	15	2	18	0.1
Tarebia granifera	Conspecifics	15	2	18	0.1
Tarebia granifera	Conspecifics	15	1	19	0.05
Tarebia granifera	Conspecifics	15	1	19	0.05
Tarebia granifera	Conspecifics	15	0	20	0
Tarebia granifera	Conspecifics	15	0	20	0
Melanoides tuberculata	Conspecifics	15	0	20	0
Melanoides tuberculata	Conspecifics	15	1	19	0.05
Melanoides tuberculata	Conspecifics	15	0	20	0
Melanoides tuberculata	Conspecifics	15	2	18	0.1
Melanoides tuberculata	Conspecifics	15	0	20	0
Melanoides tuberculata	Conspecifics	15	0	20	0
Melanoides tuberculata	Conspecifics	15	1	19	0.05
Melanoides tuberculata	Conspecifics	15	0	20	0
Melanoides tuberculata	Conspecifics	15	0	20	0
Melanoides tuberculata	Conspecifics	15	1	19	0.05
Tarebia granifera	Conspecifics	30	7	13	0.35
Tarebia granifera	Conspecifics	30	7	13	0.35
Tarebia granifera	Conspecifics	30	16	4	0.8
Tarebia granifera	Conspecifics	30	11	9	0.55
Tarebia granifera	Conspecifics	30	7	13	0.35
Tarebia granifera	Conspecifics	30	11	9	0.55
Tarebia granifera	Conspecifics	30	7	13	0.35
Tarebia granifera	Conspecifics	30	10	10	0.5
Tarebia granifera	Conspecifics	30	9	11	0.45
Tarebia granifera	Conspecifics	30	4	16	0.2
Melanoides tuberculata	Conspecifics	30	0	20	0
Melanoides tuberculata	Conspecifics	30	1	19	0.05
Melanoides tuberculata	Conspecifics	30	2	18	0.1
Melanoides tuberculata	Conspecifics	30	1	19	0.05
Melanoides tuberculata	Conspecifics	30	3	17	0.15
Melanoides tuberculata	Conspecifics	30	0	20	0
Melanoides tuberculata	Conspecifics	30	4	16	0.2
Melanoides tuberculata	Conspecifics	30	1	19	0.05
Melanoides tuberculata	Conspecifics	30	3	17	0.15
Melanoides tuberculata	Conspecifics	30	2	18	0.1
Tarebia granifera	Conspecifics	45	9	11	0.45
Tarebia granifera	Conspecifics	45	14	6	0.7
Tarebia granifera	Conspecifics	45	14	6	0.7
Tarebia granifera	Conspecifics	45	13	7	0.65
Tarebia granifera	Conspecifics	45	15	5	0.75
Tarebia granifera	Conspecifics	45	15	5	0.75
Tarebia granifera	Conspecifics	45	7	13	0.35
Tarebia granifera	Conspecifics	45	12	8	0.6
Tarebia granifera	Conspecifics	45	13	7	0.65
Tarebia granifera	Conspecifics	45	9	11	0.45
Melanoides tuberculata	Conspecifics	45	0	20	0
Melanoides tuberculata	Conspecifics	45	1	19	0.05
Melanoides tuberculata	Conspecifics	45	3	17	0.15
Melanoides tuberculata	Conspecifics	45	3	17	0.15
Melanoides tuberculata	Conspecifics	45	3	17	0.15
Melanoides tuberculata	Conspecifics	45	0	20	0
Melanoides tuberculata	Conspecifics	45	4	16	0.2
Melanoides tuberculata	Conspecifics	45	1	19	0.05
Melanoides tuberculata	Conspecifics	45	1	19	0.05
Melanoides tuberculata	Conspecifics	45	2	18	0.1
Tarebia granifera	Conspecifics	60	5	15	0.25
Tarebia granifera	Conspecifics	60	13	7	0.65
Tarebia granifera	Conspecifics	60	4	16	0.2
Tarebia granifera	Conspecifics	60	12	8	0.6
Tarebia granifera	Conspecifics	60	13	7	0.65
Tarebia granifera	Conspecifics	60	20	0	1
Tarebia granifera	Conspecifics	60	15	5	0.75
Tarebia granifera	Conspecifics	60	9	11	0.45
Tarebia granifera	Conspecifics	60	11	9	0.55
Tarebia granifera	Conspecifics	60	14	6	0.7
Melanoides tuberculata	Conspecifics	60	0	20	0
Melanoides tuberculata	Conspecifics	60	1	19	0.05
Melanoides tuberculata	Conspecifics	60	2	18	0.1
Melanoides tuberculata	Conspecifics	60	3	17	0.15
Melanoides tuberculata	Conspecifics	60	2	18	0.1
Melanoides tuberculata	Conspecifics	60	0	20	0
Melanoides tuberculata	Conspecifics	60	2	18	0.1
Melanoides tuberculata	Conspecifics	60	3	17	0.15
Melanoides tuberculata	Conspecifics	60	1	19	0.05
Melanoides tuberculata	Conspecifics	60	1	19	0.05
Tarebia granifera	Conspecifics	75	13	7	0.65
Tarebia granifera	Conspecifics	75	11	9	0.55
Tarebia granifera	Conspecifics	75	18	2	0.9
Tarebia granifera	Conspecifics	75	14	6	0.7
Tarebia granifera	Conspecifics	75	11	9	0.55
Tarebia granifera	Conspecifics	75	17	3	0.85
Tarebia granifera	Conspecifics	75	5	15	0.25
Tarebia granifera	Conspecifics	75	11	9	0.55
Tarebia granifera	Conspecifics	75	14	6	0.7
Tarebia granifera	Conspecifics	75	12	8	0.6
Melanoides tuberculata	Conspecifics	75	1	19	0.05
Melanoides tuberculata	Conspecifics	75	1	19	0.05
Melanoides tuberculata	Conspecifics	75	3	17	0.15
Melanoides tuberculata	Conspecifics	75	5	15	0.25
Melanoides tuberculata	Conspecifics	75	1	19	0.05
Melanoides tuberculata	Conspecifics	75	0	20	0
Melanoides tuberculata	Conspecifics	75	4	16	0.2
Melanoides tuberculata	Conspecifics	75	4	16	0.2
Melanoides tuberculata	Conspecifics	75	3	17	0.15
Melanoides tuberculata	Conspecifics	75	0	20	0
Tarebia granifera	Conspecifics	90	10	10	0.5
Tarebia granifera	Conspecifics	90	12	8	0.6
Tarebia granifera	Conspecifics	90	20	0	1
Tarebia granifera	Conspecifics	90	17	3	0.85
Tarebia granifera	Conspecifics	90	12	8	0.6
Tarebia granifera	Conspecifics	90	14	6	0.7
Tarebia granifera	Conspecifics	90	5	15	0.25
Tarebia granifera	Conspecifics	90	8	12	0.4
Tarebia granifera	Conspecifics	90	20	0	1
Tarebia granifera	Conspecifics	90	13	7	0.65
Melanoides tuberculata	Conspecifics	90	0	20	0
Melanoides tuberculata	Conspecifics	90	1	19	0.05
Melanoides tuberculata	Conspecifics	90	2	18	0.1
Melanoides tuberculata	Conspecifics	90	1	19	0.05
Melanoides tuberculata	Conspecifics	90	2	18	0.1
Melanoides tuberculata	Conspecifics	90	0	20	0
Melanoides tuberculata	Conspecifics	90	4	16	0.2
Melanoides tuberculata	Conspecifics	90	3	17	0.15
Melanoides tuberculata	Conspecifics	90	3	17	0.15
Melanoides tuberculata	Conspecifics	90	0	20	0
